# Supplementary material for: Molecular characterization and expression variation of the odorant receptor co-receptor in the Formosan subterranean termite
Source: PLoS One. 2022 Apr 28;17(4):e0267841. doi: 10.1371/journal.pone.0267841 (PMC9049313; doi:10.1371/journal.pone.0267841)
Supplement: S1 Data — (XLSX) [file pone.0267841.s005.xlsx]

## Sheet: Tissues
Colony/Population	Tissue	Caste	orco_exp
A	Antennae	Female alate	1132.34
B	Antennae	Female alate	1341.27
C	Antennae	Female alate	1799.64
A	Antennae	Male alate	1076.47
B	Antennae	Male alate	1111.59
C	Antennae	Male alate	1713.54
1	Antennae	Soldier	606.541
2	Antennae	Soldier	544.435
6	Antennae	Soldier	615.097
1	Antennae	Worker	545.992
2	Antennae	Worker	493.392
6	Antennae	Worker	466.016
A	Head	Female alate	4.05822
B	Head	Female alate	3.25408
C	Head	Female alate	4.03361
A	Head	Male alate	2.4701
B	Head	Male alate	3.38321
C	Head	Male alate	2.21942
1	Head	Worker	0.908148
2	Head	Worker	1.37632
6	Head	Worker	0.800063
A	Legs	Female alate	4.28408
B	Legs	Female alate	4.06977
C	Legs	Female alate	4.97849
A	Legs	Male alate	2.38687
B	Legs	Male alate	3.76132
C	Legs	Male alate	3.20812
1	Legs	Soldier	1.543
2	Legs	Soldier	1.41071
6	Legs	Soldier	2.49895
1	Legs	Worker	0.691048
2	Legs	Worker	4.23214
6	Legs	Worker	1.67786
A	Carcass	Female alate	1.2641
B	Carcass	Female alate	0.72024
C	Carcass	Female alate	1.64142
A	Carcass	Male alate	0.463439
B	Carcass	Male alate	0.462689
C	Carcass	Male alate	0.761528
1	Carcass	Worker	0.390134
2	Carcass	Worker	0.424992
6	Carcass	Worker	0.446751

## Sheet: Developmental stages
Colony/Population	Caste	orco_exp
C8	Eggs	0.515283
C9	Eggs	0.370297
C10	Eggs	0.226761
C6	Larvae	0.838889
C8	Larvae	0.895588
C10	Larvae	0.725615
C1	Worker	0.768627
C2	Worker	0.984216
C6	Worker	1.49135
PF	Pre-soldier	0.538105
PA	Pre-soldier	0.914228
WE	Pre-soldier	0.45803
C1	Nymph	0.30796
C2	Nymph	0.250035
C6	Nymph	0.510645
A	Female alate	0.969589
B	Female alate	0.941344
C	Female alate	1.23102
A	Male alate	1.07967
B	Male alate	1.93219
C	Male alate	1.2061

## Sheet: Starvation
Colony	Days of starvation	orco_exp
C1	0	1.02003
C1	0	1.0574
C1	0	0.927152
C2	0	1.11989
C2	0	0.948425
C2	0	0.941506
C7	0	1.05825
C7	0	1.0114
C7	0	0.934306
C1	1	1.06703
C1	1	0.901411
C1	1	0.945413
C2	1	0.949128
C2	1	0.842616
C2	1	1.09338
C7	1	0.9604
C7	1	0.956824
C7	1	0.815689
C1	7	0.796254
C1	7	0.856878
C1	7	0.760567
C2	7	0.658332
C2	7	0.883248
C2	7	0.771954
C7	7	0.832275
C7	7	0.751278
C7	7	0.48194

## Sheet: Soldier
Colony	Soldier percentage	orco_exp
C1	0	0.9493
C1	0	1.05341
C2	0	1.01945
C2	0	0.980919
C7	0	1.1121
C7	0	0.899198
C1	10	0.959428
C1	10	0.849033
C2	10	0.894079
C2	10	0.99579
C7	10	1.00562
C7	10	0.864141

## Sheet: Group size
Colony	Group size	orco_exp
C1	1	1.02745
C1	1	0.973285
C2	1	1.05747
C2	1	0.945653
C7	1	1.10382
C7	1	0.905947
C1	15	1.26759
C1	15	0.971698
C2	15	1.05739
C2	15	0.681479
C7	15	1.13685
C7	15	1.02726
C1	100	1.10361
C2	100	0.982895
C2	100	1.31724
C7	100	0.89224
C7	100	1.00528

## Sheet: Survival
Assay	Colony	Treatment	day 0	day 7
Starvation	C1	7 days starvation	100	93.3
Starvation	C1	7 days starvation	100	93.3
Starvation	C1	7 days starvation	100	100
Starvation	C2	7 days starvation	100	100
Starvation	C2	7 days starvation	100	97.77
Starvation	C2	7 days starvation	100	97.77
Starvation	C7	7 days starvation	100	95.55
Starvation	C7	7 days starvation	100	97.77
Starvation	C7	7 days starvation	100	93.33
Starvation	C1	Control	100	100
Starvation	C1	Control	100	97.77
Starvation	C1	Control	100	100
Starvation	C2	Control	100	93.33
Starvation	C2	Control	100	95.55
Starvation	C2	Control	100	93.33
Starvation	C7	Control	100	100
Starvation	C7	Control	100	100
Starvation	C7	Control	100	100
Starvation	C1	1 day starvation	100	100
Starvation	C1	1 day starvation	100	95.55
Starvation	C1	1 day starvation	100	100
Starvation	C2	1 day starvation	100	97.77
Starvation	C2	1 day starvation	100	97.77
Starvation	C2	1 day starvation	100	97.77
Starvation	C7	1 day starvation	100	100
Starvation	C7	1 day starvation	100	100
Starvation	C7	1 day starvation	100	97.77
Soldier	C1	0	100	100
Soldier	C1	0	100	100
Soldier	C2	0	100	100
Soldier	C2	0	100	98
Soldier	C7	0	100	90
Soldier	C7	0	100	92
Soldier	C1	0.1	100	91.1
Soldier	C1	0.1	100	97.77
Soldier	C2	0.1	100	100
Soldier	C2	0.1	100	93.33
Soldier	C7	0.1	100	100
Soldier	C7	0.1	100	97.77
Group size	C1	Individuals	100	100
Group size	C1	Individuals	100	100
Group size	C2	Individuals	100	100
Group size	C2	Individuals	100	100
Group size	C7	Individuals	100	100
Group size	C7	Individuals	100	100
Group size	C1	15	100	100
Group size	C1	15	100	100
Group size	C2	15	100	100
Group size	C2	15	100	86.66
Group size	C7	15	100	80
Group size	C7	15	100	93.33
Group size	C1	100	100	98
Group size	C1	100	100	99
Group size	C2	100	100	98
Group size	C2	100	100	100
Group size	C7	100	100	93
Group size	C7	100	100	97
